# Supplementary material for: Evidence of Unhealthy Dietary Patterns in the School Lunch Sent from Home for Children in Mexico City
Source: Int J Environ Res Public Health. 2022 Sep 15;19(18):11650. doi: 10.3390/ijerph191811650 (PMC9517523; doi:10.3390/ijerph191811650)
Supplement: Supplementary file 1 [file ijerph-19-11650-s001.zip]

Archive with 1 entries (1 files):
- ijerph-1815648-supplementary.pdf
